# Supplementary material for: First Experimental Quantitative Charge Density Studies of Advanced Intermediate of Vitamin D Analogues
Source: Molecules. 2022 Mar 8;27(6):1757. doi: 10.3390/molecules27061757 (PMC8951618; doi:10.3390/molecules27061757)
Supplement: Supplementary file 1 [file molecules-27-01757-s001.zip]

Archive with 1 entries (1 files):
- molecules-1607501-supplementary.pdf
